# Supplementary material for: The efficacy and safety of Tisotumab vedotin in the treatment of recurrent/metastatic cervical cancer: a systematic review and meta-analysis of single-arm studies
Source: Front Pharmacol. 2025 May 19;16:1538980. doi: 10.3389/fphar.2025.1538980 (PMC12127362; doi:10.3389/fphar.2025.1538980)
Supplement: Supplementary file 1 [file Table1.xlsx]

## Sheet: Sheet1
Subgroup	NO. of studies	Ratio (95% CI)	Heterogeneity
			I2 (%)	Ph
ORR
Country
Multicenter	5	32.4% (20.6-44.2%)	83.57	＜0.001
Single-center	2	23.4% (13.6%-33.1%)	0	-
Sample
>50	3	19.6% (15.7%-23.4%)	0	0.429
<50	4	40.7% (30.5%-51.0%)	25.52	0.258
MINORS score
≥15	4	19.9% (16.1-23.8%)	0	0.482
14	3	43.3% (32.0%-54.5%)	26.79	0.255
DCR
Country
Multicenter	5	78.6% (72.0%-85.2%)	57.77	0.05
Single-center	2	60.2% (49..0%-71.4%)	0	-
Sample
>50	3	69.8% (60.2%-79.4%)	72.86	0.025
<50	4	81.3% (71.9%-90.8%)	44.33	0.145
MINORS score
≥15	4	70.2% (62.0%-78.3%)	59.53	0.06
14	3	83.1% (72.9%-93.3%)	49.55	0.138
AEs
Country
Multicenter	5	98.6% (95.4%-100%)	60.42	0.039
Single-center	2	100% (97.8%-100%)	0	-
Sample
>50	3	97.7% (92.4%-100%)	79.41	0.008
<50	4	100% (98.3%-100%)	0	0.995
MINORS score
≥15	4	98.4% (94.1%-100%)	69.544	0.02
14	3	100% (98.0%-100%)	0	1
≥3grade AEs
Country
Multicenter	5	59.2% (41.2%-77.1%)	92.88	＜0.001
Single-center	2	65.3% (54.7%-75.9%)	0	-
Sample
>50	3	45.1% (27.7%-62.5%)	91.23	＜0.001
<50	4	75.4% (67.7%-83.1%)	0	0.583
MINORS score
≥15	4	53.3% (35.1%-71.5%)	92.04	＜0.001
14	3	73.8% (65.3%-82.3%)	0	0.535

## Sheet: Sheet2
Subgroup	NO. of studies	median months (95% CI)	Heterogeneity
			I2 (%)	Ph
PFS
Country
Multicenter	5	4.23 (4.04-4.43)	14.7	0.321
Single-center	2	3.69 (2.15-6.36)	0	0.625
Sample
>50	3	4.20 (4.01-4.40)	0	0.998
<50	4	5.53 (4.02-7.61)	0	0.498
MINORS score
≥15	4	4.20 (4.01-4.39)	0	0.929
14	3	6.03 (4.28-8.49)	0	0.777
